# Supplementary material for: Unraveling the genetic architecture of blood unfolded p-53 among non-demented elderlies: novel candidate genes for early Alzheimer's disease
Source: BMC Genomics. 2024 May 3;25:440. doi: 10.1186/s12864-024-10363-6 (PMC11067101; doi:10.1186/s12864-024-10363-6)
Supplement: Supplementary file 1 — Supplementary Material 1. [file 12864_2024_10363_MOESM1_ESM.txt]

Supplementary File 1: The blood U-p53 GWAS summary statistics obtained from the PLINK and GCTA software.
SNP	PLINK(p-value)	GCTA(p-value)
rs3094315	0.95	0.89
rs3131972	0.95	0.89
rs12562034	0.53	0.54
rs12124819	0.61	0.63
rs11240777	0.62	0.58
rs4970383	0.64	0.63
rs4475691	0.05	0.05
rs7537756	0.08	0.07
rs13302982	0.13	0.12
rs1110052	0.33	0.34
rs2272756	0.24	0.23
rs3748597	0.62	0.63
rs13303106	0.42	0.40
rs13303010	0.52	0.49
rs6696281	0.67	0.64
rs2340592	0.78	0.72
rs13303118	0.31	0.36
rs2341354	0.29	0.32
rs6665000	0.04	0.05
rs2341362	0.04	0.05
rs9777703	0.04	0.05
rs1891910	0.88	0.86
rs35940137	0.91	0.96
rs3128117	0.25	0.22
rs2465126	0.07	0.08
rs2341365	0.14	0.17
rs15842	0.13	0.15
rs2710888	0.14	0.15
rs3128126	0.13	0.12
rs2710875	0.02	0.03
rs2465136	0.70	0.66
rs2488991	0.21	0.22
rs7526076	0.11	0.12
rs3934834	0.29	0.27
rs3766192	0.35	0.39
rs3766191	0.40	0.37
rs9442372	0.90	0.96
rs10907177	0.14	0.11
rs3737728	0.10	0.11
rs10907178	0.14	0.12
rs9442400	0.03	0.03
rs4074137	0.32	0.27
rs6687776	0.19	0.19
rs11579015	0.24	0.21
rs6671356	0.42	0.40
rs7548798	0.58	0.64
rs7540009	0.45	0.40
rs12757754	0.28	0.25
rs9442373	0.61	0.55
rs2298217	0.41	0.35
rs10907182	0.32	0.31
rs9442380	0.42	0.41
rs9442385	0.48	0.46
rs9660710	0.65	0.63
rs1891905	0.56	0.54
rs4442317	0.69	0.62
rs4970421	0.33	0.32
rs11260542	0.41	0.41
rs9442387	0.03	0.02
rs12092254	0.28	0.28
rs3813204	0.97	0.99
rs11260549	0.92	0.86
rs10907175	0.64	0.61
rs3819001	0.94	0.98
rs12036216	0.66	0.68
rs2887286	0.34	0.35
rs3813199	0.86	0.86
rs6603781	0.10	0.09
rs7515488	0.72	0.73
rs11260562	0.86	0.84
rs6697886	0.87	0.88
rs6675798	0.75	0.79
rs11260566	0.81	0.85
rs12093154	0.43	0.46
rs3818646	0.89	0.90
rs4018608	0.69	0.75
rs11260577	0.26	0.26
rs6689813	0.02	0.03
rs6685064	0.09	0.09
rs12077700	0.86	0.82
rs2144440	0.18	0.19
rs1749951	0.60	0.60
rs1739855	0.17	0.16
rs11260584	0.12	0.11
rs12410087	0.62	0.56
rs10399878	0.20	0.19
rs12142199	0.49	0.50
rs1810745	0.43	0.36
rs3845293	0.06	0.05
rs307354	0.44	0.37
rs35424002	0.07	0.06
rs307371	0.04	0.04
rs307380	0.10	0.08
rs35594154	0.04	0.04
rs34389364	0.07	0.06
rs2765021	0.18	0.16
rs17160669	0.59	0.53
rs2765015	0.61	0.58
rs2765033	0.61	0.58
rs2649588	0.38	0.34
rs2477777	0.38	0.34
rs35242196	0.35	0.32
rs2291889	0.61	0.58
rs1240707	0.25	0.22
rs1240708	0.53	0.52
rs1240719	0.15	0.13
rs12089560	0.39	0.34
rs873927	0.29	0.29
rs35958305	0.82	0.82
rs1312568	0.26	0.26
rs36044796	0.06	0.05
rs1240732	0.57	0.60
rs1153105	0.00	0.00
rs819980	0.47	0.47
rs6690515	0.29	0.30
rs6669795	0.09	0.10
rs10159041	0.81	0.86
rs12032637	0.04	0.04
rs3118505	1.00	0.90
rs1571149	0.43	0.43
rs7290	0.40	0.40
rs3766180	0.53	0.53
rs7533	0.56	0.55
rs7531530	0.42	0.40
rs880051	0.49	0.46
rs2296716	0.13	0.10
rs9439468	0.62	0.62
rs7519837	0.60	0.62
rs6687029	0.14	0.14
rs6604983	0.52	0.50
rs12748433	0.33	0.33
rs28635343	0.64	0.59
rs28464684	0.89	0.91
rs28456011	0.31	0.34
rs28487995	0.01	0.01
rs760925	0.23	0.21
rs3817856	0.42	0.39
rs2294488	0.95	0.90
rs2294489	0.96	0.98
rs7407	0.67	0.69
rs35672141	0.57	0.60
rs6603811	0.40	0.46
rs7531583	0.56	0.61
rs12041925	0.89	0.89
rs10907194	0.92	0.93
rs742359	0.90	0.91
rs2272908	0.56	0.61
rs16825336	0.93	0.96
rs7553640	0.06	0.08
rs11589067	0.04	0.04
rs4648727	0.74	0.72
rs6681938	0.44	0.36
rs10907192	0.06	0.08
rs4648592	0.80	0.82
rs3855951	0.06	0.07
rs7525092	0.70	0.71
rs6603802	0.45	0.50
rs16824526	0.72	0.72
rs745910	0.55	0.55
rs2474460	0.67	0.71
rs2748987	0.57	0.62
rs2247560	0.84	0.89
rs28710181	0.16	0.21
rs941532	0.92	0.91
rs28508199	0.50	0.57
rs2144687	0.21	0.26
rs2250833	0.32	0.35
rs2803316	0.54	0.57
rs2803329	0.51	0.54
rs2262190	0.52	0.55
rs3820011	0.81	0.81
rs16824588	0.12	0.12
rs3795283	0.08	0.10
rs6661597	0.22	0.22
rs6605081	0.24	0.26
rs6656398	0.19	0.21
rs13303016	0.19	0.19
rs28603108	0.20	0.20
rs2376803	0.40	0.38
rs3795277	0.53	0.50
rs2803309	0.37	0.40
rs1878745	0.80	0.83
rs6605074	0.80	0.83
rs2678939	0.58	0.59
rs6663158	0.51	0.54
rs2254669	0.20	0.22
rs2803310	0.26	0.28
rs2459994	0.36	0.38
rs12755035	0.73	0.73
rs3128326	0.65	0.67
rs884080	0.66	0.67
rs7513222	0.95	0.94
rs908742	0.69	0.66
rs10910030	0.52	0.61
rs12410859	0.80	0.70
rs4648807	0.33	0.39
rs4648808	0.24	0.26
rs925905	0.49	0.57
rs3107151	0.48	0.56
rs3128291	0.40	0.42
rs3128296	0.41	0.40
rs3753242	0.16	0.16
rs3128297	0.31	0.29
rs424079	0.61	0.52
rs12026349	0.33	0.31
rs377283	0.42	0.34
rs9442619	0.33	0.31
rs2257182	0.88	0.76
rs3123595	0.54	0.53
rs262685	0.65	0.56
rs2460002	0.51	0.56
rs2503701	0.89	0.90
rs7512482	0.84	0.89
rs2460000	0.63	0.75
rs263533	0.31	0.25
rs263526	0.21	0.17
rs260513	0.54	0.62
rs12084736	0.99	0.98
rs10797417	0.99	0.98
rs7547453	0.37	0.31
rs11588312	0.03	0.03
rs903908	0.41	0.49
rs10910047	0.46	0.56
rs12119470	0.21	0.21
rs2017143	0.15	0.13
rs2643885	0.87	0.81
rs903924	0.08	0.06
rs903919	0.67	0.71
rs884940	0.10	0.08
rs12743493	0.07	0.05
rs10910050	0.20	0.17
rs12562937	0.30	0.29
rs903916	0.27	0.27
rs2279702	0.80	0.73
rs2843159	0.53	0.47
rs2173049	0.32	0.36
rs12082516	0.29	0.28
rs2645075	0.63	0.62
rs2645065	0.61	0.63
rs903904	0.93	1.00
rs2843146	0.46	0.49
rs2843143	0.52	0.53
rs2843142	0.56	0.56
rs2055204	0.96	0.94
rs7527871	0.24	0.26
rs10910053	0.64	0.68
rs4648831	0.60	0.58
rs2840525	0.65	0.69
rs2843130	0.59	0.68
rs2840528	0.85	0.83
rs2645082	0.59	0.62
rs3795272	0.80	0.85
rs2840531	0.57	0.66
rs903914	0.43	0.46
rs2643891	0.51	0.57
rs2840538	0.63	0.66
rs6665546	0.70	0.77
rs2840534	0.32	0.29
rs12031614	0.87	0.90
rs2279703	0.94	0.97
rs7519807	0.78	0.80
rs12033324	0.73	0.75
rs2843160	0.32	0.32
rs903901	0.20	0.21
rs2643901	0.55	0.66
rs2843127	0.74	0.71
rs903903	0.37	0.36
rs16825102	0.89	0.94
rs1123571	0.82	0.83
rs3736330	0.64	0.60
rs2840532	0.90	0.96
rs2645081	0.43	0.45
rs3001344	0.17	0.18
rs6693447	0.95	0.97
rs3001336	0.32	0.34
rs1129332	0.54	0.50
rs2494427	0.06	0.06
rs6671420	0.04	0.04
rs2494428	0.12	0.13
rs11811122	0.43	0.48
rs3935659	0.86	0.91
rs12731309	0.71	0.77
rs10797423	0.80	0.83
rs2494435	0.03	0.03
rs2494436	0.54	0.52
rs7515934	0.46	0.44
rs12022929	0.57	0.52
rs4531246	0.02	0.02
rs2494641	0.08	0.08
rs4648843	0.08	0.08
rs4592207	0.03	0.03
rs6659405	0.00	0.00
rs10449222	0.20	0.20
rs4443836	0.67	0.64
rs11581548	0.03	0.03
rs867810	0.10	0.10
rs4648845	0.07	0.07
rs10910078	0.06	0.06
rs4648636	0.00	0.00
rs2494626	0.35	0.32
rs13376356	0.18	0.19
rs11588930	0.16	0.14
rs12049628	0.32	0.29
rs10797428	0.29	0.27
rs7512269	0.20	0.20
rs10910082	0.26	0.24
rs6668720	0.19	0.17
rs17373634	0.57	0.54
rs2477703	0.43	0.44
rs3762444	0.28	0.31
rs2296442	0.40	0.39
rs2477707	0.53	0.54
rs1107685	0.69	0.69
rs7535528	0.18	0.19
rs2247308	0.64	0.63
rs2494625	0.58	0.61
rs1980789	0.37	0.35
rs3122922	0.46	0.46
rs11584295	0.63	0.66
rs2494606	0.92	0.88
rs1886730	0.78	0.75
rs2234167	0.22	0.19
rs6667605	0.85	0.88
rs4310388	0.68	0.70
rs734999	0.78	0.82
rs10910097	0.43	0.39
rs2296443	0.74	0.73
rs10752747	0.46	0.48
rs3748816	0.59	0.58
rs2843401	0.56	0.57
rs2985859	0.54	0.55
rs10910105	0.87	0.90
rs12138909	0.95	0.96
rs10797437	0.88	0.87
rs10797440	0.88	0.87
rs10752748	0.92	0.95
rs6684865	0.89	0.92
rs12117343	0.74	0.78
rs11590198	0.32	0.34
rs3890745	0.94	0.91
rs6698817	0.89	0.92
rs4648390	0.74	0.77
rs2377041	0.86	0.85
rs10909880	0.89	0.89
rs10909890	0.66	0.69
rs12071313	0.36	0.33
rs4648482	0.29	0.30
rs1563471	0.72	0.75
rs4648383	0.95	0.94
rs4648384	0.68	0.68
rs12049543	0.75	0.71
rs1456460	0.83	0.80
rs12409348	0.63	0.57
rs897636	0.93	0.98
rs6683974	0.03	0.03
rs10909793	0.24	0.24
rs10797342	0.31	0.29
rs3100865	0.36	0.32
rs2842910	0.67	0.61
rs880725	0.90	0.97
rs7340016	0.52	0.54
rs897634	0.42	0.44
rs4648432	0.37	0.35
rs2045331	0.50	0.47
rs2045332	0.36	0.34
rs2606411	0.19	0.20
rs12403214	0.73	0.71
rs4648441	0.43	0.42
rs10797368	0.87	0.86
rs16823228	0.69	0.67
rs2842909	0.54	0.57
rs7539511	0.68	0.65
rs2842933	0.21	0.20
rs2606418	0.21	0.20
rs10909845	0.22	0.21
rs11583804	0.15	0.16
rs878201	0.66	0.60
rs2485945	0.28	0.30
rs4072769	0.66	0.61
rs12044030	0.54	0.56
rs12046158	0.78	0.73
rs6681741	0.67	0.57
rs1572657	0.94	0.98
rs10797373	0.77	0.73
rs10909852	0.78	0.68
rs12025260	0.87	0.77
rs12022429	0.60	0.52
rs7534897	0.81	0.86
rs4576609	0.27	0.25
rs3795262	0.28	0.25
rs3795263	0.36	0.46
rs7412983	0.27	0.24
rs2142569	0.39	0.45
rs2993510	0.35	0.31
rs717795	0.17	0.15
rs2993480	0.22	0.19
rs1125017	0.97	0.91
rs2297828	0.59	0.64
rs2297829	0.90	0.84
rs1569419	0.66	0.74
rs760567	0.82	0.73
rs6695131	0.67	0.62
rs926244	0.32	0.37
rs7543737	0.63	0.63
rs2817168	0.86	0.85
rs2993493	0.41	0.42
rs1890336	0.49	0.55
rs4648453	0.62	0.58
rs6690373	0.73	0.71
rs876740	1.00	0.95
rs2817174	0.85	0.92
rs2817178	0.95	0.90
rs2235176	0.79	0.77
rs10797380	0.87	0.83
rs7538096	0.96	0.97
rs2817185	0.96	0.90
rs731031	0.74	0.80
rs2651902	0.42	0.47
rs2742673	0.52	0.57
rs1798246	0.47	0.51
rs2651899	0.46	0.50
rs7518255	0.65	0.64
rs2651935	0.66	0.75
rs17390062	0.18	0.18
rs12733843	0.31	0.30
rs2651927	0.98	1.00
rs4233024	0.47	0.43
rs10752733	0.69	0.66
rs12139196	0.74	0.69
rs10737190	0.48	0.46
rs7539775	0.98	0.94
rs2651912	0.36	0.35
rs12094678	0.54	0.56
rs10909895	0.82	0.80
rs4308918	0.79	0.74
rs10909901	0.64	0.74
rs2817146	0.87	0.90
rs12124147	0.29	0.29
rs16823542	0.37	0.37
rs1553288	0.65	0.61
rs10157420	0.48	0.52
rs6424069	0.69	0.76
rs10909905	0.93	1.00
rs2817158	0.76	0.68
rs12036784	0.96	0.97
rs11807062	0.81	0.85
rs2249336	0.53	0.50
rs905138	0.70	0.73
rs2455118	0.93	0.88
rs10797386	0.63	0.71
rs7539489	0.70	0.68
rs3002685	0.90	0.90
rs3002686	0.56	0.56
rs2455107	0.81	0.83
rs2455102	0.84	0.86
rs2455125	0.25	0.26
rs16823027	0.77	0.72
rs10492940	0.29	0.38
rs16823802	0.14	0.15
rs905135	0.98	0.93
rs10909918	0.51	0.42
rs12757342	0.45	0.49
rs1553291	0.12	0.11
rs4648377	0.38	0.38
rs2455144	0.15	0.11
rs2455137	0.15	0.11
rs2455135	0.91	0.88
rs7517281	0.25	0.19
rs2500278	0.18	0.15
rs2483260	0.18	0.14
rs12743017	0.77	0.64
rs16824089	0.18	0.18
rs2483266	0.16	0.16
rs870465	0.26	0.29
rs1108600	0.88	0.92
rs2500271	1.00	0.98
rs10909930	0.31	0.31
rs2483274	0.51	0.50
rs1110307	0.38	0.42
rs2483278	0.61	0.64
rs2483279	0.30	0.31
rs7516150	0.47	0.46
rs7552331	0.58	0.57
rs882430	0.74	0.75
rs6683273	0.41	0.41
rs4415513	0.95	0.96
rs4648380	0.75	0.78
rs2483289	0.85	0.87
rs2483256	0.57	0.62
rs946758	0.42	0.42
rs12748963	0.79	0.79
rs2500286	0.53	0.46
rs12073172	0.72	0.65
rs17399569	0.50	0.46
rs7524171	0.93	0.91
rs2500262	0.41	0.39
rs4648487	0.82	0.85
rs4648381	0.82	0.76
rs12135987	0.82	0.79
rs1333190	0.40	0.40
rs1333189	0.72	0.73
rs4648489	0.56	0.58
rs2493310	0.83	0.83
rs1538693	0.71	0.71
rs12085231	0.64	0.64
rs868688	0.82	0.82
rs10492938	0.98	0.93
rs17399998	0.10	0.11
rs2493278	0.81	0.77
rs2493275	0.65	0.63
rs17822575	0.11	0.12
rs871822	0.08	0.09
rs7542793	0.09	0.10
rs6424074	0.16	0.17
rs11578011	0.99	0.99
rs12024847	0.11	0.11
rs2483225	0.39	0.40
rs870124	0.05	0.05
rs2493292	0.51	0.51
rs2493285	0.98	0.97
rs1984069	0.86	0.86
rs4648500	0.57	0.63
rs2244013	0.76	0.78
rs870171	0.77	0.81
rs2493272	0.79	0.83
rs2236518	0.51	0.47
rs2483250	0.99	0.89
rs867814	0.76	0.71
rs2487670	0.64	0.59
rs2487681	0.70	0.65
rs2487680	0.99	0.88
rs12562167	0.57	0.58
rs947351	0.18	0.17
rs2185639	0.89	0.81
rs12124163	0.96	0.87
rs2493314	0.97	0.88
rs4648505	0.80	0.88
rs2821040	0.16	0.18
rs2821039	0.11	0.12
rs2821038	0.94	0.99
rs7553399	0.80	0.78
rs2821008	0.76	0.72
rs947344	0.26	0.28
rs12093117	0.80	0.84
rs4648392	0.45	0.42
rs10797400	0.65	0.66
rs2794323	0.35	0.36
rs12119711	0.62	0.58
rs4648524	0.84	0.84
rs10737192	0.65	0.64
rs947347	0.35	0.37
rs6685801	0.42	0.45
rs7516641	0.72	0.74
rs7516644	0.30	0.35
rs878063	0.62	0.62
rs9628616	0.16	0.14
rs2821063	0.35	0.36
rs2821060	0.35	0.35
rs10909968	0.85	0.88
rs880801	0.63	0.63
rs947354	0.87	0.96
rs2821054	0.44	0.41
rs12080677	0.48	0.49
rs2794341	0.72	0.60
rs2794340	0.57	0.50
rs2821050	0.27	0.24
rs10909974	0.47	0.44
rs2995009	0.88	0.92
rs12139206	0.77	0.80
rs2794320	0.27	0.27
rs4648527	0.18	0.16
rs6697749	0.88	0.91
rs7544357	0.27	0.26
rs2794327	0.74	0.74
rs2821025	0.24	0.24
rs2821023	0.43	0.44
rs2821017	0.47	0.49
rs35701577	0.22	0.21
rs4648398	0.70	0.65
rs4364818	0.36	0.35
rs10909989	0.35	0.39
rs10909990	0.48	0.53
rs12757620	0.41	0.39
rs4276857	0.17	0.21
rs1128474	0.22	0.25
rs2821007	0.18	0.21
rs12408890	0.73	0.73
rs2251098	0.06	0.07
rs1004650	0.83	0.82
rs10910003	0.74	0.74
rs2224718	0.20	0.17
rs4648545	0.97	0.91
rs6703610	0.75	0.74
rs7523732	0.47	0.52
rs1009345	0.72	0.78
rs3765695	0.78	0.79
rs3765702	0.69	0.69
rs3765703	0.30	0.33
rs3765705	0.91	0.98
rs3765712	0.62	0.63
rs3765716	0.71	0.77
rs1885872	0.97	0.98
rs3765731	0.63	0.63
rs12032272	0.36	0.32
rs3765736	0.25	0.23
rs6424089	0.05	0.05
rs6424090	0.86	0.79
rs3765761	0.18	0.19
rs3753211	0.13	0.13
rs3819967	0.87	0.87
rs3765764	0.68	0.72
rs3765766	0.95	0.84
rs747827	0.46	0.48
rs12731705	0.39	0.34
rs2146658	0.38	0.38
rs12095248	0.71	0.78
rs11589885	0.15	0.13
rs1885865	0.27	0.23
rs1745813	0.09	0.08
rs4648553	0.18	0.16
rs9662633	0.64	0.63
rs1181868	0.14	0.13
rs1181867	0.11	0.10
rs1181865	0.12	0.09
rs7515164	0.70	0.78
rs12117836	0.48	0.42
rs2298222	0.29	0.28
rs2298223	0.64	0.68
rs3737589	0.44	0.39
rs4648554	0.28	0.25
rs12128253	0.17	0.16
rs1181888	0.73	0.75
rs1181883	0.18	0.17
rs10910024	0.31	0.28
rs1181878	0.81	0.73
rs1181877	0.45	0.46
rs1181875	0.91	0.91
rs1181874	0.53	0.58
rs10910025	0.30	0.33
rs2275819	0.48	0.47
rs1175549	0.76	0.82
rs2799182	0.70	0.77
rs8379	0.71	0.78
rs17411356	0.47	0.50
rs2298227	0.68	0.70
rs9424284	0.72	0.77
rs12728911	0.55	0.59
rs7513053	0.62	0.61
rs6662706	0.39	0.44
rs9424303	0.61	0.67
rs7552969	0.73	0.78
rs9424290	0.40	0.39
rs12759497	0.75	0.78
rs6663840	0.81	0.86
rs9424310	0.60	0.66
rs2275831	0.50	0.49
rs6424058	0.73	0.78
rs7522227	0.81	0.86
rs6683827	0.49	0.48
rs1891941	0.50	0.49
rs12744607	0.71	0.76
rs2275822	0.76	0.81
rs10492943	0.93	0.92
rs4564078	0.48	0.53
rs4648426	0.61	0.65
rs10797348	0.59	0.63
rs12738235	0.86	0.89
rs12756705	0.20	0.15
rs6668103	0.17	0.14
rs12132240	0.47	0.40
rs7367066	0.25	0.23
rs7530189	0.28	0.24
rs10797351	0.65	0.63
rs10909819	0.63	0.65
rs12073945	0.65	0.63
rs4131373	0.28	0.24
rs4446914	0.60	0.53
rs12082157	0.30	0.25
rs11589102	0.49	0.56
rs10909830	0.51	0.46
rs34835780	0.02	0.02
rs6695346	0.95	0.86
rs7538691	0.17	0.18
rs12724233	0.94	0.93
rs10915568	0.85	0.86
rs11583257	0.22	0.16
rs7524279	0.24	0.18
rs7548668	0.21	0.18
rs7519349	0.53	0.46
rs7519458	0.69	0.60
rs10737395	0.64	0.55
rs12090228	0.17	0.20
rs10799181	0.53	0.46
rs4654479	0.76	0.83
rs4654480	0.88	0.83
rs6661168	0.07	0.08
rs4654482	0.57	0.56
rs11590912	0.08	0.07
rs10799202	0.30	0.29
rs12119556	0.28	0.32
rs10915433	0.93	0.99
rs6681347	0.94	0.95
rs7522140	0.73	0.65
rs12031275	0.49	0.50
rs6693909	0.47	0.48
rs3935162	0.69	0.68
rs12031557	0.62	0.63
rs10799224	0.70	0.71
rs10753378	0.62	0.67
rs11587331	0.63	0.62
rs10799236	0.36	0.37
rs6691155	0.93	0.96
rs12135298	0.58	0.55
rs6672877	0.77	0.77
rs4128222	0.70	0.69
rs6675979	0.87	0.97
rs12731145	0.97	0.92
rs4129100	0.91	0.97
rs4323679	1.00	0.91
rs6426436	0.62	0.54
rs10915659	0.89	0.89
rs12137595	0.66	0.69
rs12036953	0.38	0.28
rs4654402	0.96	0.98
rs12749761	0.60	0.65
rs4553153	0.78	0.84
rs4654404	0.59	0.60
rs10799175	0.36	0.37
rs9792946	0.78	0.83
rs7514530	0.97	0.92
rs10915373	0.93	0.94
rs7524800	0.89	0.84
rs12041796	0.93	0.93
rs6669278	0.72	0.78
rs16840701	0.81	0.71
rs4130940	0.47	0.49
rs4391636	0.55	0.62
rs12093951	0.50	0.50
rs4436359	0.56	0.65
rs10915421	0.73	0.69
rs10915423	0.67	0.75
rs4462110	0.82	0.83
rs4481820	0.76	0.75
rs6676961	0.96	0.93
rs10915428	0.08	0.10
rs7523426	0.49	0.47
rs7542313	0.17	0.20
rs12077262	0.23	0.21
rs7548756	0.82	0.75
rs10492944	0.18	0.21
rs10915434	0.24	0.22
rs6670920	0.88	0.94
rs12040805	0.25	0.24
rs10915438	0.36	0.41
rs10753368	0.07	0.08
rs6426389	0.11	0.12
rs4654487	0.40	0.36
rs4282783	0.52	0.54
rs4131506	0.09	0.07
rs6702633	0.11	0.10
rs10915445	0.13	0.12
rs4654490	0.20	0.24
rs16840838	0.57	0.54
rs4654492	0.10	0.08
rs7542208	0.07	0.07
rs9426471	0.40	0.44
rs7539733	0.51	0.54
rs6683453	0.09	0.09
rs9426473	0.23	0.25
rs16840866	0.09	0.08
rs9988443	0.82	0.85
rs4614226	0.65	0.61
rs12123330	0.28	0.32
rs4468133	0.12	0.11
rs10915459	0.87	0.91
rs6688343	0.06	0.06
rs11583685	0.46	0.48
rs6695203	0.20	0.15
rs12743431	0.32	0.28
rs4654500	0.82	0.82
rs4233262	0.62	0.67
rs12032975	0.60	0.64
rs4233264	0.62	0.67
rs11808641	0.89	0.95
rs6667065	0.63	0.71
rs4654510	0.28	0.28
rs10158783	0.72	0.75
rs6687268	0.93	0.80
rs4654512	0.87	0.94
rs16840901	0.57	0.59
rs6426402	0.89	0.93
rs12022636	0.40	0.45
rs7553814	0.94	0.99
rs10915478	0.29	0.29
rs10799216	0.13	0.14
rs4654424	0.83	0.79
rs11579829	0.48	0.53
rs2132177	0.45	0.43
rs903540	0.63	0.63
rs7528938	0.23	0.21
rs10915480	0.77	0.74
rs10753374	0.93	0.88
rs10799218	0.83	0.79
rs7534558	0.63	0.63
rs12071761	0.85	0.85
rs4512614	0.49	0.52
rs12132422	0.97	0.94
rs7517989	0.39	0.42
rs6679489	0.29	0.28
rs1908490	0.40	0.39
rs16841022	0.33	0.36
rs966321	0.37	0.35
rs964715	0.24	0.23
rs2101576	0.43	0.42
rs12087250	0.34	0.37
rs10915494	0.34	0.36
rs17407762	0.43	0.47
rs6677984	0.81	0.79
rs903541	0.47	0.48
rs1390136	0.97	0.98
rs1495244	0.97	0.98
rs16838560	0.99	0.96
rs16838561	0.30	0.35
rs2029490	0.65	0.67
rs12562995	0.76	0.73
rs693734	0.67	0.64
rs351625	0.02	0.02
rs351623	0.06	0.06
rs1490413	0.50	0.52
rs16838591	0.45	0.46
rs17448695	0.20	0.23
rs1817914	0.03	0.04
rs2934983	0.05	0.04
rs1817913	0.07	0.06
rs10915508	0.09	0.09
rs11581089	0.05	0.05
rs351619	0.92	0.97
rs1495239	0.52	0.58
rs351615	0.07	0.07
rs12073612	0.96	0.96
rs12132314	0.27	0.34
rs716214	0.24	0.26
rs1353341	0.34	0.31
rs10915509	0.05	0.05
rs12408012	0.62	0.63
rs1874269	0.38	0.36
rs7418164	0.00	0.00
rs351599	0.43	0.44
rs2171985	0.74	0.71
rs351605	0.97	0.92
rs13375925	0.84	0.88
rs351606	0.74	0.80
rs351609	0.78	0.76
rs656332	0.36	0.40
rs641473	0.91	0.80
rs639739	0.34	0.39
rs625079	0.90	0.83
rs579387	0.95	0.98
rs685494	0.75	0.82
rs589585	0.47	0.51
rs498795	0.27	0.29
rs11587563	0.79	0.84
rs10799228	1.00	0.94
rs600933	0.57	0.50
rs528291	0.80	0.78
rs1531328	0.26	0.27
rs16838790	0.63	0.60
rs349393	0.94	0.98
rs17410050	0.89	0.85
rs16838800	0.70	0.65
rs6656193	0.89	0.94
rs6666204	0.89	0.95
rs75411	0.85	0.79
rs12404619	0.86	0.87
rs483344	0.52	0.47
rs589870	0.73	0.68
rs1845635	0.70	0.66
rs349413	0.95	0.91
rs7418714	0.71	0.67
rs10915522	0.16	0.15
rs7521665	0.25	0.26
rs10915523	0.18	0.19
rs6679220	0.93	0.89
rs349400	0.87	0.79
rs349401	0.66	0.70
rs12047204	0.22	0.24
rs547923	0.84	0.81
rs10915528	0.44	0.38
rs2926481	0.90	0.87
rs7522080	0.22	0.23
rs12120157	0.39	0.35
rs4654432	0.96	1.00
rs6658372	0.97	0.98
rs6678792	0.62	0.68
rs10915535	0.46	0.51
rs1556691	0.71	0.73
rs7546628	0.35	0.34
rs1591426	0.16	0.15
rs1762814	0.91	0.92
rs1674877	0.82	0.82
rs1674879	0.22	0.20
rs12731060	0.39	0.37
rs12128230	0.85	0.85
rs780574	0.99	0.99
rs780581	0.10	0.10
rs706144	0.79	0.76
rs780587	0.01	0.01
rs780593	0.34	0.32
rs705685	0.17	0.17
rs780598	0.30	0.28
rs666152	0.72	0.72
rs10915545	1.00	0.89
rs10047182	0.49	0.49
rs12143782	0.55	0.66
rs11799990	0.11	0.13
rs6426418	0.84	0.89
rs16839089	0.09	0.09
rs6656245	0.04	0.04
rs350170	0.06	0.08
rs350171	0.32	0.40
rs350173	0.26	0.32
rs705689	0.67	0.68
rs705690	0.23	0.30
rs780612	0.87	0.89
rs1878052	0.24	0.30
rs350193	0.84	0.71
rs171221	0.68	0.62
rs609506	0.34	0.45
rs582598	0.29	0.22
rs6681032	0.34	0.33
rs10753382	0.38	0.44
rs4654441	0.38	0.44
rs1018306	0.24	0.29
rs16839171	0.70	0.68
rs780568	0.15	0.20
rs4654552	0.70	0.68
rs1762826	0.39	0.38
rs4480324	0.93	0.78
rs1710424	0.15	0.20
rs670296	0.06	0.08
rs6703696	0.03	0.02
rs12035830	0.63	0.66
rs518456	0.58	0.55
rs241240	0.61	0.57
rs241239	0.83	0.79
rs241233	0.21	0.27
rs241231	0.95	0.97
rs1515673	0.77	0.78
rs12080165	0.47	0.52
rs12726510	0.26	0.32
rs592726	0.13	0.18
rs12092980	0.39	0.45
rs16839257	0.99	0.99
rs241221	0.06	0.10
rs16839263	0.33	0.36
rs241248	0.18	0.24
rs7549444	0.09	0.12
rs4654556	0.40	0.39
rs6685798	0.11	0.15
rs916408	0.53	0.63
rs241264	0.48	0.52
rs10915560	0.19	0.24
rs12120353	0.59	0.69
rs241277	0.31	0.33
rs241278	0.55	0.59
rs241212	0.82	0.75
rs171317	0.52	0.49
rs1541318	0.64	0.61
rs1157688	0.23	0.24
rs1024139	0.13	0.17
rs241225	0.12	0.12
rs2078573	0.84	0.88
rs619364	0.99	0.94
rs644647	0.64	0.62
rs10915566	0.18	0.21
rs1849943	0.99	0.99
rs17349020	0.69	0.63
rs164771	0.43	0.51
rs526695	0.04	0.04
rs12567277	0.07	0.08
rs537761	0.99	0.94
rs164781	0.53	0.55
rs11590266	0.74	0.72
rs3896439	0.03	0.03
rs6703429	0.24	0.23
rs763219	0.49	0.50
rs4654569	0.82	0.89
rs2411887	0.80	0.81
rs4654574	0.42	0.38
rs1905304	0.73	0.73
rs12026258	0.64	0.75
rs12029673	0.18	0.17
rs1107467	0.88	0.88
rs875807	0.17	0.16
rs11580863	0.28	0.26
rs4654576	0.17	0.13
rs6687814	0.74	0.79
rs2101195	0.91	0.86
rs12122754	0.62	0.69
rs10915575	0.36	0.29
rs2035453	0.66	0.60
rs4654454	0.29	0.35
rs10915577	0.56	0.49
rs900501	0.72	0.61
rs1483198	0.55	0.49
rs3947662	0.23	0.20
rs2035454	0.75	0.73
rs12408160	0.43	0.36
rs12083131	0.45	0.36
rs10915578	0.89	0.81
rs17421247	0.69	0.67
rs11588149	0.63	0.74
rs7517857	0.97	0.99
rs12567266	0.87	0.80
rs6663166	0.92	0.91
rs16839422	0.66	0.74
rs10799256	0.83	0.88
rs11587129	0.93	0.97
rs12138000	0.49	0.44
rs13376219	0.50	0.44
rs16839451	0.97	0.95
rs2071990	0.65	0.58
rs2071995	0.47	0.42
rs10799257	0.86	0.83
rs763238	0.53	0.43
rs10915587	0.93	0.81
rs1076944	0.73	0.65
rs242052	0.20	0.20
rs7518469	0.32	0.29
rs3886389	0.22	0.19
rs6686733	0.12	0.12
rs6688423	0.58	0.56
rs4654593	0.01	0.01
rs1061968	0.71	0.70
rs242056	0.43	0.46
rs2071999	0.77	0.82
rs242058	0.27	0.29
rs3766959	0.29	0.30
rs3820250	0.13	0.12
rs3820251	0.95	1.00
rs12408263	0.07	0.08
rs12085854	0.46	0.48
rs12407501	0.12	0.11
rs3820252	0.73	0.77
rs11586740	0.14	0.15
rs242044	0.18	0.17
rs242050	0.56	0.55
rs3766964	0.79	0.80
rs446529	0.67	0.73
rs3753702	0.28	0.25
rs449181	0.90	0.92
rs371605	0.86	0.86
rs409048	0.72	0.66
rs7532708	0.84	0.88
rs368808	0.81	0.81
rs11586743	0.96	0.99
rs2802721	0.75	0.77
rs2802720	0.94	0.98
rs364642	0.83	0.85
rs449154	0.88	0.86
rs428001	1.00	0.94
rs3766969	0.24	0.20
rs12022212	0.82	0.89
rs7537345	0.53	0.55
rs523141	0.64	0.64
rs12119789	0.59	0.51
rs12066439	0.34	0.36
rs426095	0.94	0.91
rs7518471	0.98	0.95
rs9426483	0.35	0.28
rs423285	0.75	0.73
rs396112	0.48	0.46
rs3766977	0.42	0.37
rs874668	0.44	0.39
rs399377	0.98	0.94
rs874613	0.86	0.91
rs17349278	0.36	0.36
rs9426506	0.92	0.91
rs11805709	0.83	0.88
rs2235438	0.97	0.97
rs875402	0.42	0.36
rs2235443	0.42	0.36
rs2411894	0.55	0.48
rs10158511	0.56	0.56
rs17345273	0.09	0.09
rs4654607	0.91	0.89
rs760817	0.47	0.48
rs12752806	0.99	0.99
rs10799262	0.67	0.68
rs10915612	0.46	0.47
rs10915613	0.46	0.47
rs1120120	0.61	0.61
rs2050010	0.79	0.82
rs12122126	0.82	0.81
rs1883345	0.54	0.54
rs6661090	0.90	0.89
rs12026226	0.44	0.43
rs2181699	0.86	0.87
rs12028290	0.43	0.42
rs2025377	0.68	0.66
rs7522386	0.81	0.85
rs11579593	0.56	0.59
rs10915626	0.02	0.02
rs6683849	0.18	0.19
rs6426440	0.25	0.24
rs10915644	0.05	0.05
rs10915645	0.10	0.10
rs12567053	0.36	0.31
rs1886112	0.08	0.08
rs12094945	0.09	0.09
rs10489138	0.93	0.93
rs753447	0.15	0.14
rs10915652	0.50	0.51
rs10733017	0.11	0.11
rs7543026	0.18	0.20
rs6664880	0.55	0.59
rs4654465	0.49	0.50
rs6426446	0.01	0.01
rs4654620	0.14	0.12
rs2031246	0.29	0.27
rs17345545	0.03	0.03
rs4654468	0.29	0.28
rs6678459	0.76	0.77
rs12034557	0.12	0.11
rs11805753	0.44	0.46
rs10915668	0.64	0.56
rs10915670	0.69	0.76
rs12035499	0.14	0.13
rs11585268	0.87	0.94
rs942245	0.76	0.73
rs2093763	0.11	0.10
rs6675013	0.93	0.92
rs6666453	0.95	0.95
rs11584727	0.23	0.23
rs10915677	0.37	0.35
rs2898853	0.29	0.28
rs11588299	0.65	0.65
rs10915683	0.92	0.89
rs4654470	0.48	0.46
rs12040043	0.98	0.93
rs9426467	0.20	0.22
rs9426468	0.22	0.20
rs12042532	0.42	0.39
rs9286971	0.32	0.33
rs12411011	0.85	0.80
rs9426490	0.61	0.60
rs7522655	0.56	0.56
rs10915298	0.09	0.09
rs6656223	0.49	0.48
rs12029491	0.12	0.11
rs12126932	0.42	0.46
rs10799145	0.23	0.25
rs12754637	0.50	0.48
rs6702660	0.62	0.61
rs3101219	0.80	0.73
rs3128678	0.55	0.55
rs6426375	0.85	0.86
rs10799149	0.64	0.65
rs7518523	0.81	0.85
rs7535462	0.66	0.64
rs6665175	0.93	0.86
rs12757902	0.91	0.87
rs12122541	0.92	0.86
rs6666330	0.50	0.52
rs12739724	0.83	0.75
rs6657381	0.11	0.13
rs1841241	0.37	0.40
rs1563791	0.98	0.97
rs6679312	0.86	0.83
rs7365286	0.30	0.32
rs7541612	0.90	0.87
rs10737392	0.58	0.59
rs12725971	0.88	0.86
rs6683624	0.09	0.11
rs10158116	0.34	0.38
rs10158288	0.34	0.39
rs9662885	0.94	0.97
rs10915310	0.97	0.97
rs1870516	0.07	0.08
rs9286975	0.18	0.21
rs10799152	0.76	0.74
rs10915316	0.55	0.53
rs1459765	0.06	0.07
rs2169089	0.24	0.26
rs6693990	0.98	1.00
rs1459762	0.72	0.71
rs10915324	0.94	0.98
rs10799155	0.15	0.16
rs10799157	0.30	0.25
rs10915329	0.19	0.19
rs1563792	0.14	0.14
rs6603832	0.17	0.16
rs922123	0.97	0.90
rs11590026	0.11	0.10
rs3128687	0.93	0.90
rs10915341	0.12	0.12
rs12047111	0.16	0.13
rs2334263	0.20	0.17
rs6680801	0.88	0.80
rs12120144	0.89	0.90
rs3101214	0.10	0.10
rs12121092	0.19	0.19
rs13374190	0.32	0.38
rs3101225	0.16	0.19
rs9803863	0.90	0.94
rs2242157	0.31	0.29
rs10733013	0.57	0.58
rs7513590	0.73	0.72
rs2611424	0.92	0.86
rs10915352	0.50	0.52
rs10737396	0.92	0.92
rs4313443	0.29	0.30
rs6674378	0.13	0.14
rs17374719	0.61	0.67
rs12083573	0.60	0.67
rs6671889	0.32	0.33
rs10492923	0.57	0.52
rs10492925	0.80	0.73
rs9439506	0.58	0.52
rs10799173	0.34	0.33
rs16840051	0.93	0.85
rs12401618	0.47	0.45
rs12121369	0.96	0.89
rs10753353	0.32	0.31
rs12027352	0.60	0.63
rs12411059	0.94	0.99
rs9439511	0.23	0.23
rs10915365	0.20	0.23
rs12026730	0.51	0.46
rs4512698	0.18	0.17
rs16840071	0.65	0.67
rs4394703	0.91	0.84
rs9286977	0.17	0.16
rs6698702	0.87	0.96
rs6603818	0.62	0.61
rs7547229	0.94	0.96
rs4641339	0.31	0.30
rs17366838	0.63	0.66
rs6669501	0.75	0.76
rs10492930	0.59	0.60
rs10492931	0.76	0.75
rs12043691	0.31	0.30
rs17375504	0.63	0.66
rs12083008	0.63	0.66
rs7536712	0.23	0.21
rs1320178	0.37	0.33
rs2722781	0.95	0.96
rs7528871	0.84	0.78
rs16840171	0.56	0.58
rs2679218	0.71	0.73
rs16840177	0.52	0.51
rs6603821	0.19	0.19
rs12140099	0.93	0.97
rs10915385	0.98	0.99
rs2883104	0.13	0.12
rs12047612	0.13	0.12
rs16840183	0.54	0.50
rs7549461	0.85	0.88
rs7511995	0.52	0.52
rs16840190	0.11	0.11
rs7546667	0.95	0.98
rs938962	0.64	0.63
rs12024316	0.11	0.11
rs4259664	0.66	0.64
rs677735	0.24	0.22
rs2353169	0.78	0.77
rs586165	0.96	0.99
rs12026938	0.11	0.11
rs12125575	0.95	0.95
rs599481	0.33	0.29
rs12066405	0.97	0.93
rs675738	0.74	0.68
rs12125074	0.42	0.38
rs521430	0.82	0.78
rs7534404	1.00	0.95
rs12135834	0.96	0.96
rs4465222	0.58	0.53
rs580309	0.61	0.64
rs4475768	0.12	0.14
rs670971	0.98	0.96
rs494046	0.56	0.54
rs6703948	0.35	0.34
rs16840289	0.39	0.43
rs12089315	0.18	0.16
rs632798	0.98	1.00
rs630153	0.10	0.08
rs499416	0.60	0.58
rs12139398	0.56	0.55
rs536995	0.94	0.90
rs579467	0.90	0.93
rs495765	0.55	0.53
rs11808981	0.27	0.27
rs584938	0.60	0.58
rs4847576	0.39	0.38
rs10492935	0.16	0.13
rs17423547	0.68	0.68
rs12141954	0.66	0.61
rs604664	0.57	0.57
rs623058	0.93	0.88
rs557477	0.60	0.54
rs665471	0.71	0.60
rs478357	0.01	0.01
rs678476	0.28	0.26
rs10915406	0.73	0.74
rs2353174	0.55	0.53
rs12131122	0.51	0.49
rs912988	0.80	0.77
rs10799191	0.54	0.56
rs9439550	0.97	0.99
rs912991	0.44	0.44
rs11579529	0.63	0.63
rs11579000	0.54	0.54
rs9439527	0.23	0.24
rs12040942	0.15	0.16
rs5026665	0.24	0.26
rs2148210	0.53	0.53
rs4847569	0.50	0.51
rs1570964	0.23	0.25
rs11576325	0.06	0.07
rs9439531	0.60	0.60
rs912993	0.08	0.09
rs2148211	0.10	0.11
rs10915416	0.61	0.62
rs1326005	0.08	0.08
rs4129058	0.68	0.69
rs11811497	0.98	0.96
rs12738923	1.00	0.93
rs7364349	0.97	0.95
rs6681674	0.14	0.13
rs11801490	0.02	0.03
rs11578764	0.27	0.31
rs7368252	0.49	0.51
rs12029480	0.76	0.88
rs10465913	0.27	0.34
rs7418357	0.76	0.84
rs7366321	0.78	0.70
rs11576458	0.38	0.41
rs6603835	0.75	0.71
rs11260646	0.28	0.26
rs3924260	0.56	0.50
rs11260657	0.39	0.44
rs3922826	0.41	0.37
rs12735700	0.26	0.28
rs10907211	0.38	0.42
rs10907214	0.47	0.48
rs12562483	0.13	0.13
rs12065301	0.09	0.09
rs11260694	0.09	0.08
rs12568815	0.00	0.00
rs7536506	0.16	0.15
rs7414322	0.00	0.00
rs7414864	0.00	0.00
rs12023817	0.01	0.01
rs1004125	0.25	0.25
rs2012852	0.82	0.83
rs9729575	0.90	0.97
rs9729637	0.03	0.04
rs12045091	0.65	0.66
rs12030717	0.68	0.70
rs11260698	0.66	0.77
rs12120052	0.60	0.61
rs10907219	0.40	0.41
rs9662668	0.05	0.06
rs2071953	0.05	0.06
rs2071956	0.17	0.21
rs2071957	0.40	0.41
rs2071959	0.42	0.43
rs17028104	0.13	0.12
rs10796408	1.00	0.96
rs9661310	0.11	0.14
rs4845816	0.07	0.09
rs9659669	0.52	0.60
rs916374	0.11	0.10
rs9729649	0.89	0.96
rs878141	0.31	0.25
rs10796400	0.13	0.12
rs9660967	0.15	0.14
rs2153900	0.20	0.17
rs7515958	0.04	0.05
rs12119802	0.88	0.87
rs1418632	0.88	0.92
rs1935766	0.15	0.14
rs1935762	0.57	0.52
rs9439613	0.84	0.87
rs6687987	0.93	0.92
rs9439614	0.54	0.56
rs2891080	0.60	0.53
rs7522344	0.63	0.54
rs904525	0.47	0.40
rs6603844	0.20	0.18
rs1775421	0.31	0.32
rs1775420	0.33	0.35
rs1818038	0.07	0.06
rs1695645	0.24	0.22
rs10907200	0.02	0.02
rs1775416	0.02	0.02
rs12407564	0.35	0.27
rs13376100	0.25	0.27
rs1775414	0.59	0.60
rs10907201	0.50	0.46
rs12139270	0.87	0.85
rs950601	0.15	0.16
rs709186	0.18	0.21
rs707582	0.32	0.38
rs770718	0.85	0.81
rs11260662	0.59	0.70
rs1316481	0.41	0.35
rs1775395	0.58	0.63
rs9439602	0.78	0.79
rs10907205	0.82	0.78
rs9439603	0.40	0.37
rs9439587	0.39	0.36
rs9329417	0.36	0.34
rs10157819	0.55	0.55
rs9439605	0.78	0.90
rs1695623	0.93	0.92
rs945322	0.74	0.75
rs12145625	0.10	0.13
rs17460221	0.40	0.38
rs770679	0.99	1.00
rs11578045	0.11	0.14
rs770683	0.52	0.61
rs6663290	0.02	0.02
rs17028422	0.92	0.86
rs1855786	0.91	0.92
rs17426695	0.65	0.72
rs10492947	0.61	0.59
rs10465910	0.47	0.45
rs10465911	0.16	0.16
rs6690868	0.64	0.62
rs17028491	0.02	0.03
rs12354139	0.33	0.39
rs17028511	0.72	0.82
rs17427125	0.53	0.60
rs971816	0.19	0.18
rs971814	0.07	0.07
rs4845812	0.47	0.52
rs1499395	0.90	0.86
rs709184	0.94	0.93
rs707589	0.33	0.32
rs707590	0.29	0.30
rs11260671	0.18	0.18
rs771073	0.93	0.94
rs12091928	0.47	0.53
rs770721	0.12	0.14
rs707580	0.09	0.10
rs7544257	0.27	0.33
rs771071	0.68	0.69
rs707593	0.16	0.18
rs770701	0.06	0.06
rs770702	0.66	0.69
rs10492949	0.00	0.01
rs770703	0.87	0.88
rs770705	0.09	0.10
rs770707	0.80	0.78
rs1278832	0.15	0.16
rs2649069	0.52	0.49
rs7521197	0.12	0.16
rs770693	0.02	0.03
rs2649078	0.12	0.14
rs1414380	0.69	0.65
rs904534	0.80	0.75
rs904532	0.06	0.07
rs2244632	0.04	0.04
rs10907212	0.19	0.17
rs2649086	0.65	0.66
rs2842258	0.48	0.46
rs2842257	0.38	0.35
rs12738264	0.42	0.41
rs2649063	0.36	0.34
rs2133496	0.32	0.32
rs11260682	0.85	0.84
rs12059728	0.52	0.57
rs4428894	0.80	0.77
rs4433399	0.86	0.90
rs17429690	0.54	0.59
rs12076190	0.72	0.68
rs4072521	0.17	0.17
rs4129514	0.20	0.20
rs17028791	0.70	0.67
rs11260693	0.13	0.13
rs4845818	0.44	0.39
rs6701947	0.47	0.42
rs9308476	0.46	0.38
rs9661839	0.82	0.87
rs1890191	0.62	0.57
rs4623725	0.45	0.49
rs1698976	0.95	0.98
rs1765723	0.62	0.60
rs11590577	0.40	0.48
rs11579676	0.98	0.87
rs9729210	0.81	0.76
rs9729215	0.65	0.73
rs1624858	0.44	0.50
rs1765719	0.43	0.48
rs2062783	0.37	0.45
rs1287616	0.16	0.19
rs548726	0.86	0.81
rs10157281	0.99	0.98
rs11121600	0.65	0.52
rs12121542	0.15	0.15
rs11121648	0.35	0.26
rs1287635	0.66	0.52
rs1287634	0.66	0.52
rs555164	0.47	0.35
rs12405167	0.19	0.17
rs472651	0.97	0.94
rs868163	0.41	0.29
rs905467	0.30	0.33
rs1287638	0.87	1.00
rs1622955	0.34	0.32
rs3747992	0.96	0.81
rs3747990	0.92	0.91
rs12735231	0.91	0.95
rs11122097	0.89	0.96
rs34248917	0.94	0.92
rs12058375	0.08	0.07
rs12401883	0.28	0.29
rs11586334	0.91	0.93
rs2134551	0.93	0.91
rs12120967	0.91	0.93
rs12116997	0.76	0.78
rs962662	0.80	0.68
rs7549324	0.78	0.90
rs7535806	0.90	0.76
rs551207	0.29	0.29
rs12132390	0.76	0.78
rs2047811	0.99	0.96
rs11588889	0.39	0.30
rs4908458	0.36	0.38
rs11120934	0.48	0.37
rs10779685	0.99	0.93
rs11120961	0.40	0.31
rs806111	0.11	0.08
rs1295100	0.16	0.12
rs1295099	0.61	0.57
rs546526	0.15	0.12
rs1295107	0.27	0.27
rs1295105	0.80	0.81
rs11121065	0.70	0.69
rs1295103	0.14	0.14
rs1295094	0.57	0.56
rs3761923	0.62	0.60
rs1295087	0.40	0.33
rs4908494	0.23	0.20
rs3789563	0.54	0.55
rs1295085	0.21	0.17
rs12047044	0.96	0.89
rs3789553	0.59	0.55
rs4908752	0.81	0.77
rs3789541	0.19	0.22
rs12741018	0.50	0.42
rs3789531	0.90	0.95
rs2273042	0.39	0.40
rs3205229	0.12	0.13
rs3827728	0.72	0.77
rs3810993	0.18	0.18
rs3810990	0.99	0.94
rs12046716	0.93	1.00
rs2281303	0.85	0.84
rs1883767	0.39	0.37
rs2785581	0.36	0.38
rs2843495	0.32	0.31
rs2843494	0.65	0.59
rs2273041	0.08	0.09
rs6703057	0.39	0.34
rs9434662	0.75	0.84
rs11121299	0.82	0.93
rs3765451	0.81	0.89
rs2250358	0.56	0.59
rs7523555	0.69	0.63
rs2273032	0.56	0.56
rs17436816	0.45	0.38
rs9435102	0.27	0.30
rs11121328	0.29	0.37
rs12067480	0.62	0.63
rs1883606	0.14	0.17
rs2311388	0.11	0.16
rs1883604	0.03	0.04
rs9434741	0.03	0.05
rs747393	0.55	0.56
rs731975	0.56	0.57
rs4908529	0.21	0.22
rs4908850	0.73	0.78
rs1534997	0.64	0.63
rs4908863	0.43	0.44
rs11121449	0.17	0.16
rs3789524	0.08	0.09
rs4908864	0.13	0.13
rs12070308	0.58	0.58
rs2294711	0.75	0.72
rs12071731	0.37	0.34
rs709209	0.56	0.54
rs12070839	0.67	0.66
rs1802353	0.37	0.35
rs4908541	0.39	0.36
rs12073932	0.63	0.60
rs10779736	0.42	0.45
rs12240078	0.24	0.21
rs6577565	0.66	0.69
rs4908542	0.47	0.43
rs12740426	0.52	0.50
rs11590458	0.25	0.26
rs4908543	0.49	0.47
rs4908874	0.74	0.76
rs12063157	0.97	0.97
rs3789512	0.36	0.34
rs3789508	0.79	0.87
rs3827720	0.74	0.76
rs3789504	0.78	0.69
rs12404358	0.75	0.85
rs3789500	0.17	0.17
rs17361663	0.96	0.96
rs17029372	0.69	0.65
rs7547093	0.87	0.83
rs7543514	0.46	0.44
rs11121611	0.73	0.71
rs6696861	0.49	0.57
rs6577570	0.53	0.60
rs6680950	0.86	0.75
rs742505	0.69	0.79
rs3827718	0.28	0.28
rs11121699	0.76	0.66
rs7515832	0.49	0.49
rs3789463	0.75	0.87
rs7524775	0.83	0.93
rs4582826	0.67	0.67
rs17026985	0.87	0.91
rs11485227	0.64	0.76
rs3791184	0.87	0.91
rs11364	0.64	0.76
rs4908892	0.35	0.41
rs12078257	0.99	0.95
rs932402	0.98	0.96
rs34064241	0.89	0.83
rs2103673	0.75	0.77
rs12074379	0.79	0.75
rs10864548	0.57	0.60
rs3138159	0.62	0.58
rs3138158	0.30	0.28
rs3138156	0.62	0.67
rs11800462	0.42	0.44
rs14708	0.21	0.21
rs730600	0.22	0.22
rs2986753	0.39	0.37
rs2986751	0.98	0.97
rs1002966	0.81	0.82
rs2986739	0.78	0.79
rs2986742	0.67	0.66
rs11806429	0.42	0.43
rs9434795	0.60	0.57
rs4908898	0.63	0.63
rs4908554	0.38	0.30
rs3935435	0.55	0.59
rs4243829	0.03	0.03
rs4243830	0.53	0.53
rs1556035	0.61	0.58
rs1010584	0.77	0.75
rs12046229	0.78	0.76
rs11809957	0.57	0.57
rs1064835	0.94	0.91
rs13513	0.94	0.91
rs4908909	0.72	0.69
rs10864625	0.67	0.67
rs4908923	0.66	0.64
rs12565181	0.86	0.83
rs4908563	0.44	0.38
rs11122096	0.89	0.83
rs11587438	0.32	0.35
rs12041318	0.36	0.35
rs11122100	0.27	0.27
rs4908932	0.11	0.10
rs731024	0.58	0.58
rs17029628	0.50	0.44
rs201171	0.42	0.45
rs1556036	0.30	0.30
rs7521134	0.09	0.09
rs6678681	0.14	0.14
rs12028517	0.43	0.43
rs6674407	0.40	0.40
rs481771	0.92	0.96
rs11583755	0.08	0.08
rs10779795	0.48	0.48
rs2072948	0.06	0.06
rs12034227	0.52	0.53
rs3747994	0.15	0.15
rs14057	0.55	0.55
rs12127219	0.24	0.23
rs11122109	0.10	0.09
rs12079872	0.56	0.57
rs12727844	0.59	0.59
rs1043681	0.23	0.22
rs10523	0.23	0.22
rs200448	0.18	0.18
rs200447	0.12	0.13
rs200458	0.73	0.68
rs12137794	0.50	0.48
rs17365584	0.12	0.12
rs2235564	0.12	0.12
rs6659873	0.14	0.14
rs11122115	0.18	0.19
rs201151	0.25	0.27
rs11122119	0.90	0.92
rs277672	0.18	0.20
rs277679	0.08	0.09
rs11122122	0.09	0.10
rs447558	0.88	0.86
rs449250	0.99	0.96
rs2134318	0.74	0.71
rs11122135	0.59	0.52
rs277665	0.38	0.33
rs12069069	0.72	0.75
rs656205	0.98	0.96
rs378930	0.91	0.96
rs11122141	0.57	0.51
rs430962	0.97	0.96
rs391674	0.96	0.95
rs11122144	0.90	0.99
rs17029843	0.51	0.52
rs10864639	0.26	0.23
rs17029864	0.90	0.80
rs589178	0.78	0.83
rs659459	0.34	0.33
rs629196	0.96	1.00
rs623974	0.44	0.42
rs12058103	0.20	0.16
rs11582310	0.39	0.38
rs17029968	0.53	0.54
rs6688732	0.16	0.13
rs7546903	0.83	0.86
rs2063313	0.06	0.06
rs950493	0.66	0.73
rs6577393	0.33	0.33
rs12133292	0.74	0.66
rs17495634	0.66	0.66
rs11586867	0.37	0.38
rs4908427	0.09	0.08
rs4908428	0.07	0.06
rs1892261	0.91	0.90
rs12122806	0.37	0.31
rs867389	0.79	0.74
rs4908574	0.43	0.39
rs6577395	0.63	0.58
rs12043429	0.62	0.61
rs6688108	0.89	0.89
rs10864251	0.93	0.93
rs11120796	0.92	0.97
rs12726405	0.51	0.57
rs4908581	0.64	0.65
rs11120799	0.37	0.34
rs17030082	0.80	0.82
rs6673655	0.72	0.66
rs6679134	0.84	0.85
rs4518923	0.30	0.30
rs6698901	0.89	0.92
rs6703004	0.69	0.69
rs11120807	0.23	0.24
rs1317017	0.66	0.65
rs6681529	0.62	0.63
rs12128446	0.76	0.79
rs12043302	0.41	0.39
rs10128022	0.92	0.93
rs17030127	0.83	0.87
rs17030129	0.63	0.67
rs11120813	0.26	0.28
rs2275909	0.23	0.25
rs7543753	0.34	0.36
rs6690584	0.04	0.04
rs6702309	0.75	0.75
rs17030152	0.38	0.37
rs11120820	0.26	0.27
rs11588846	1.00	0.97
rs4243823	0.98	0.95
rs12048981	0.04	0.05
rs12738895	0.91	0.90
rs7553537	0.89	0.88
rs12728534	0.73	0.76
rs6686587	0.67	0.65
rs4074964	0.87	0.84
rs6577409	0.45	0.47
rs4908590	0.98	0.94
rs4908591	0.69	0.71
rs6577410	0.28	0.29
rs6700922	0.84	0.79
rs12133505	0.83	0.75
rs4908595	0.17	0.19
rs10779671	0.13	0.14
rs4436414	0.50	0.56
rs7522545	0.36	0.38
rs7536178	0.86	0.92
rs4908597	0.71	0.66
rs4564160	0.48	0.50
rs11120831	0.60	0.67
rs10864271	0.90	0.97
rs9434824	0.73	0.77
rs9434826	0.98	0.96
rs17345754	0.66	0.71
rs2187901	0.61	0.58
rs1009113	0.48	0.50
rs9434459	0.96	0.97
rs7544611	0.98	0.98
rs2071917	0.90	0.97
rs2071918	0.98	1.00
rs10864275	0.57	0.62
rs10864276	0.50	0.56
rs11120840	0.70	0.69
rs4908440	0.55	0.53
rs6694886	0.56	0.52
rs17030322	0.80	0.78
rs17349921	0.42	0.42
rs7527268	0.66	0.73
rs9434469	0.57	0.61
rs9434845	0.52	0.56
rs7532024	0.83	0.76
rs4908443	0.64	0.52
rs4460663	0.72	0.75
rs4908600	0.82	0.78
rs970973	0.70	0.74
rs1894647	0.76	0.76
rs12751444	0.33	0.39
rs11587739	0.10	0.13
rs9434482	0.28	0.34
rs9434483	0.36	0.34
rs4908602	0.17	0.21
rs6680365	0.19	0.22
rs4418630	0.88	0.91
rs4908445	0.67	0.76
rs12735487	0.80	0.70
rs4908605	0.23	0.28
rs12125984	0.66	0.55
rs7518864	0.43	0.45
rs11120876	0.20	0.21
rs11581497	0.24	0.23
rs1116254	0.38	0.39
rs4908448	0.27	0.29
rs916393	0.35	0.37
rs4908449	0.27	0.28
rs4908608	0.19	0.20
rs12144375	0.70	0.76
rs4908610	0.12	0.13
rs1476047	0.17	0.18
rs7544004	0.29	0.31
rs7549870	0.67	0.74
rs6698548	0.53	0.49
rs10864289	0.47	0.52
rs11581774	0.91	0.95
rs11120889	0.98	0.99
rs6577430	0.76	0.76
rs11120890	0.10	0.11
rs1034453	0.32	0.31
rs7517429	0.18	0.20
rs10864290	0.88	0.89
rs2412148	0.90	0.94
rs2412147	0.80	0.74
rs12745074	0.15	0.16
rs7539551	0.79	0.82
rs12409413	0.96	0.90
rs2001142	0.28	0.26
rs1894654	0.33	0.29
rs2071924	0.26	0.24
rs17350193	0.74	0.76
rs6662782	0.20	0.20
rs11120896	0.39	0.41
rs9659928	0.30	0.32
rs9660884	0.85	0.81
rs12410983	0.26	0.29
rs10489142	0.28	0.29
rs12026592	0.80	0.82
rs12404510	0.60	0.57
rs12128469	0.19	0.21
rs12402763	0.60	0.57
rs17030707	0.35	0.33
rs11120900	0.14	0.13
rs7543711	0.15	0.14
rs2001143	0.32	0.33
rs12563394	0.14	0.14
rs2301460	0.07	0.07
rs12041403	0.04	0.05
rs1029322	0.11	0.11
rs6674628	0.00	0.00
rs705680	0.07	0.08
rs845246	0.93	0.96
rs845245	0.22	0.24
rs763173	0.15	0.16
rs845237	0.23	0.23
rs4908624	0.29	0.31
rs4908625	0.50	0.49
rs845195	0.83	0.83
rs705675	0.28	0.28
rs4908626	0.57	0.57
rs845270	0.93	0.92
rs11579620	0.61	0.61
rs2040433	0.64	0.64
rs845232	0.19	0.17
rs845202	0.47	0.46
rs763161	0.88	0.85
rs4908635	0.32	0.34
rs7535846	0.18	0.19
rs11120917	0.06	0.05
rs845259	0.22	0.21
rs6677745	0.41	0.42
rs6677945	0.50	0.51
rs11120919	0.99	1.00
rs4908637	0.68	0.63
rs845252	0.19	0.17
rs845251	0.05	0.05
rs11120921	0.36	0.34
rs11120922	0.76	0.71
rs12088178	0.67	0.70
rs10864302	0.84	0.83
rs11120923	0.63	0.62
rs1193219	0.73	0.71
rs1193220	0.92	0.91
rs9988557	0.56	0.52
rs1193224	0.86	0.85
rs1193227	0.95	0.96
rs12565108	0.49	0.47
rs12119558	0.94	0.95
rs6577445	0.81	0.89
rs1193247	0.91	0.96
rs17030898	0.39	0.35
rs1750838	0.16	0.15
rs1725235	0.05	0.06
rs1750837	0.03	0.03
rs1750836	0.62	0.64
rs11805932	0.82	0.85
rs2693953	0.37	0.35
rs6702132	0.33	0.30
rs6663735	0.97	0.94
rs1149331	0.28	0.24
rs1149332	0.56	0.51
rs1149335	0.47	0.44
rs6664987	0.80	0.79
rs1011124	0.50	0.48
rs11805543	0.94	0.91
rs1011127	0.96	0.98
rs1149338	0.96	0.92
rs12039004	0.97	0.94
rs1193182	0.45	0.44
rs1193185	0.37	0.34
rs6678279	0.78	0.75
rs2796483	0.52	0.49
rs11120943	0.72	0.72
rs1193165	0.58	0.54
rs947675	0.29	0.26
rs17030993	0.46	0.41
rs1193233	0.61	0.59
rs7526892	0.95	0.91
rs1193230	0.45	0.44
rs1725268	0.49	0.48
rs10864304	0.25	0.27
rs1725265	0.85	0.80
rs1750851	0.48	0.44
rs4908463	0.24	0.24
rs1725260	0.89	0.93
rs1725262	0.11	0.13
rs2462925	0.24	0.24
rs11120954	0.09	0.10
rs10864305	0.12	0.13
rs1725241	0.93	0.98
rs12565334	0.28	0.32
rs1193179	0.03	0.04
rs749958	0.66	0.64
rs7529399	0.20	0.20
rs6693468	0.93	1.00
rs6670316	0.87	0.85
rs1750817	0.81	0.91
rs1618346	0.95	0.87
rs2478267	0.84	0.92
rs1193167	0.89	0.80
rs12723779	0.50	0.51
rs2478266	0.83	0.94
rs6577449	0.07	0.06
rs12407666	0.68	0.69
rs4908650	0.61	0.70
rs1193158	0.20	0.21
rs4908654	0.27	0.28
rs957856	0.29	0.29
rs11120972	0.97	0.89
rs11120973	0.76	0.69
rs4908656	0.06	0.06
rs12755955	0.49	0.47
rs17031113	0.10	0.09
rs6696544	0.17	0.20
rs17031140	0.16	0.15
rs4317829	0.61	0.66
rs10492961	0.05	0.05
rs873433	0.67	0.66
rs7527087	0.11	0.10
rs9988575	0.62	0.57
rs1317725	0.63	0.58
rs7519687	0.27	0.27
rs941017	0.94	0.91
rs11590447	0.36	0.35
rs10864308	0.07	0.07
rs2056675	0.32	0.31
rs17031163	0.33	0.31
rs7555394	0.27	0.26
[truncated: 610,845 more rows]
